# Supplementary material for: Preclinical Efficacy of a PARP-1 Targeted Auger-Emitting Radionuclide in Prostate Cancer
Source: Int J Mol Sci. 2023 Feb 4;24(4):3083. doi: 10.3390/ijms24043083 (PMC9967758; doi:10.3390/ijms24043083)
Supplement: Supplementary file 1 [file ijms-24-03083-s001.zip]

Archive with 1 entries (1 files):
- ijms-2142721-supplementary.pdf
